# Supplementary material for: Reactive Oxygen Species Are Key Mediators of Demyelination in Canine Distemper Leukoencephalitis but not in Theiler’s Murine Encephalomyelitis
Source: Int J Mol Sci. 2019 Jun 30;20(13):3217. doi: 10.3390/ijms20133217 (PMC6651464; doi:10.3390/ijms20133217)
Supplement: Supplementary file 1 [file ijms-20-03217-s001.zip]

Archive with 4 entries (4 files):
- Supplementary Tabels/SupplTab1.xlsx
- Supplementary Tabels/SupplTab2.xlsx
- Supplementary Tabels/SupplTab3.xlsx
- Supplementary Tabels/SupplTab4.xlsx
