# Supplementary material for: Reactive Oxygen Species Are Key Mediators of Demyelination in Canine Distemper Leukoencephalitis but not in Theiler’s Murine Encephalomyelitis
Source: Int J Mol Sci. 2019 Jun 30;20(13):3217. doi: 10.3390/ijms20133217 (PMC6651464; doi:10.3390/ijms20133217)
Supplement: Supplementary file 1 [file ijms-20-03217-s001.zip › Supplementary Tabels/SupplTab1.xlsx]

## Sheet: Tabelle1
Case No	Breed	Gender	Age (month)	Lesions
1	West Highland White Terrier	Not determined	Not determined	8 acute
2	Podenco	female	juvenile	11 acute
3	Mixed breed	female	46	5 acute
4	Not determined	Not determined	Not determined	6 acute
5	Mixed breed	female	Not determined	2 acute, 8 subacute non-inflammatory
6	Mixed breed	female	8	2 acute, 2 subacute non- inflammatory
7	Miniature Pinscher	male	84	2 acute, 7 subacute non-inflammatory
8	Siberian husky	male	12	11 acute, 1 subacute non-inflammatory
9	Not determined	Not determined	Not determined	1 subacute inflammatory
10	Mixed breed	female	12	6 subacute inflammatory
11	Mixed breed	male	Not determined	1 subacute inflammatory
12	German shepherd	female	9	1 subacute inflammatory
13	Pitbull	female	6	2 acute, 4 subacute non-inflammatory, 3 subacute inflammatory, 3 chronic
14	Mixed breed	female	Not determined	2 subacute inflammatory, 1 chronic
15	Chihuahua	Female	36	2 chronic
16	Miniature Pinscher	male	84	8 subacute non-inflammatory, 1 subacute inflammatory, 1 chronic
17	Beagle	male	20	Control
18	Beagle	female	17	Control
19	Beagle	female	6	Control
20	Beagle	female	17	Control
21	Rhodesian Ridgeback	male	26	Control
22	Labrador Retrievers	male	110	Control
23	Bernese Mountain Dog	Female neutered	96	Control
24	Mixed breed	male	51	Control
