# Supplementary material for: Reactive Oxygen Species Are Key Mediators of Demyelination in Canine Distemper Leukoencephalitis but not in Theiler’s Murine Encephalomyelitis
Source: Int J Mol Sci. 2019 Jun 30;20(13):3217. doi: 10.3390/ijms20133217 (PMC6651464; doi:10.3390/ijms20133217)
Supplement: Supplementary file 1 [file ijms-20-03217-s001.zip › Supplementary Tabels/SupplTab2.xlsx]

## Sheet: Tabelle1
Primary antibody	Species	Dilution	Antigen retrieval	Company
E06 [8,11,45]	Mouse (monoclonal antibody, mAb)	1:25	Citrate buffer	Avanti Polar Lipids, Inc. (Alabama, United States of America)
Malondialdehyde (MDA, ab6463) [7,11,45]	Rabbit (polyclonal antibody, pAb)	1:100	Citrate buffer	Abcam (Cambridge, United Kingdom)
Hydroxyguanosine (8OHdG/8OHG, ab10802), [11,45]	Goat (pAb)	1:100	Proteinase K	Abcam (Cambridge, United Kingdom)
Superoxide dismutase 2 (SOD, ab13533), [65]	Rabbit (pAb)	1:200	Citrate buffer	Abcam (Cambridge, United Kingdom)
Catalase (ab50434),[65]	Goat (pAb)	1:50	Citrate buffer	Abcam (Cambridge, United Kingdom)
2',3'-Cyclic-nucleotide 3'-phosphodiesterase (CNPase)	Rabbit (pAb)	1:1000	Citrate buffer	Abcam (Cambridge, United Kingdom)
CNPase	Mouse (mAb)	1:500	Citrate buffer	Millipore Merck KGaA, Darmstadt, Germany
Ionized calcium-binding adapter molecule 1 (Iba-1)	Rabbit (pAb)	1:100	Citrate buffer	Wako Pure Chemical Industries, Richmond, USA
Iba-1	Mouse (mAb)	1:100	Citrate buffer	Abcam (Cambridge, United Kingdom)
Glial fibrillary acidic protein (GFAP)	Rabbit (pAb)	1:400	Citrate buffer	DakoCytomation, (Hamburg, Germany)
GFAP	Mouse (mAb)	1:400	Citrate buffer	(GFAP, clone G-A-5, Sigma-
				Aldrich, Taufkirchen, Germany)
CDV D110	Mouse (mAb)	1:2000	Citrate buffer	A. Zurbriggen
