# Supplementary material for: Reactive Oxygen Species Are Key Mediators of Demyelination in Canine Distemper Leukoencephalitis but not in Theiler’s Murine Encephalomyelitis
Source: Int J Mol Sci. 2019 Jun 30;20(13):3217. doi: 10.3390/ijms20133217 (PMC6651464; doi:10.3390/ijms20133217)
Supplement: Supplementary file 1 [file ijms-20-03217-s001.zip › Supplementary Tabels/SupplTab3.xlsx]

## Sheet: Tabelle1
Secondary antibody	Dilution	Company
Goat-anti Mouse IgG Cy3	1:200	Jackson ImmunoResearch, DIANOVA, Hamburg, Germany
Goat-anti Rabbit Alexa Fluor 488	1:200	Invitrogen, Thermo Fisher Scientific, Waltham, Massachusetts, USA
Donkey-anti Goat IgG Cy3	1:200	Jackson ImmunoResearch, DIANOVA, Hamburg, Germany
Donkey-anti Rabbit Alexa Fluor 488	1:200	Jackson ImmunoResearch, DIANOVA, Hamburg, Germany
Goat anti-mouse-biotinylated, GaM-b	1:200	Vector Laboratories, Peterborough, United Kingdom, BA-9200
