# Supplementary material for: Reactive Oxygen Species Are Key Mediators of Demyelination in Canine Distemper Leukoencephalitis but not in Theiler’s Murine Encephalomyelitis
Source: Int J Mol Sci. 2019 Jun 30;20(13):3217. doi: 10.3390/ijms20133217 (PMC6651464; doi:10.3390/ijms20133217)
Supplement: Supplementary file 1 [file ijms-20-03217-s001.zip › Supplementary Tabels/SupplTab4.xlsx]

## Sheet: CDV
			acute vs controls		subacute vs controls		chronic vs controls		subacute vs acute		chronic vs acute		chronic vs subacute
GeneSymbol	GeneTitle	Group	Fold change	p-value	Fold change	p-value	Fold change	p-value	Fold change	p-value	Fold change	p-value	Fold change	p-value
OGDH	2-oxoglutarate dehydrogenase, mitochondrial-like /// oxoglutarate (alpha-ketoglutarate) dehydrogenase (lipoamide)	Catabolic enzymes with oxidase activity	-1.03929	0.505818	-1.02644	0.681965	-1.18514	0.0483516	1.01252	0.662338	-1.14034	0.25	-1.15461	0.166667
SMOX	spermine oxidase	Catabolic enzymes with oxidase activity	1.01329	0.798966	-1.44057	0.00129282	-1.0396	0.83956	-1.45972	0.017316	-1.05341	0.785714	1.38571	0.047619
XDH	xanthine dehydrogenase	Catabolic enzymes with oxidase activity	3.61622	0.00129282	6.244	0.000215471	2.5002	0.0307692	1.72667	0.030303	-1.44637	0.392857	-2.4974	0.047619
COX4I1	cytochrome c oxidase subunit IV isoform 1	Mitochondrial respiratory chain	-1.10824	0.0193924	-1.18317	0.0319974	-1.08911	0.364835	-1.06761	0.329004	1.01757	0.785714	1.08636	0.380952
COX4I2	cytochrome c oxidase subunit IV isoform 2 (lung)	Mitochondrial respiratory chain	-1.01036	0.505818	-1.30908	0.0414781	-1.1877	0.18022	-1.29565	0.536797	-1.17552	0.785714	1.10219	1
COX5A	cytochrome c oxidase subunit Va	Mitochondrial respiratory chain	-1.08911	0.103749	-1.28711	0.000754148	-1.10358	0.0703297	-1.1818	0.030303	-1.01328	1	1.16631	0.0952381
COX5B	cytochrome c oxidase polypeptide Vb	Mitochondrial respiratory chain	-1.08474	0.0817712	-1.14235	0.083064	-1.00855	0.945055	-1.05311	0.536797	1.07555	0.142857	1.13267	0.261905
COX6A2	cytochrome c oxidase subunit VIa polypeptide 2	Mitochondrial respiratory chain	-1.01219	0.798966	-1.01548	0.820082	-1.01548	0.83956	-1.00324	0.662338	-1.00324	0.785714	1	1
COX7A1	cytochrome c oxidase subunit VIIa polypeptide 1 (muscle)	Mitochondrial respiratory chain	1.1761	0.159987	1.25089	0.083064	1.14126	0.364835	1.06359	0.930736	-1.03053	1	-1.09606	0.904762
COX7B2	cytochrome c oxidase subunit VIIb2	Mitochondrial respiratory chain	-1.14004	0.19457	-1.27564	0.00204697	-1.18301	0.364835	-1.11895	0.329004	-1.03769	0.785714	1.0783	0.0952381
COX8A	cytochrome c oxidase subunit VIIIA (ubiquitous)	Mitochondrial respiratory chain	-1.03668	0.574337	-1.15099	0.0414781	-1.04915	0.632967	-1.11026	0.0519481	-1.01202	0.392857	1.09707	0.166667
CYTB	cytochrome b	Mitochondrial respiratory chain	-1.0946	0.0268261	-1.1248	0.00969619	-1.15258	0.0307692	-1.02759	0.329004	-1.05297	0.571429	-1.0247	0.904762
ND1	NADH dehydrogenase subunit 1	Mitochondrial respiratory chain	-1.07315	0.0636716	-1.11737	0.0244559	-1.17648	0.0175824	-1.0412	0.536797	-1.09629	0.571429	-1.0529	0.904762
ND2	NADH dehydrogenase subunit 2	Mitochondrial respiratory chain	-1.03283	0.328378	-1.0494	0.335488	-1.06328	0.364835	-1.01604	0.792208	-1.02948	1	-1.01322	0.904762
ND3	NADH dehydrogenase subunit 3	Mitochondrial respiratory chain	-1.01449	0.798966	-1.03464	0.290778	-1.12712	0.0483516	-1.01986	0.536797	-1.11103	0.142857	-1.08939	0.0952381
ND4	NADH dehydrogenase subunit 4	Mitochondrial respiratory chain	-1.03153	0.328378	-1.07931	0.00689507	-1.04275	0.632967	-1.04632	0.177489	-1.01087	1	1.03507	0.380952
ND4L	NADH dehydrogenase subunit 4L	Mitochondrial respiratory chain	-1.02776	0.129606	-1.03379	0.0414781	-1.08796	0.00879121	-1.00587	0.662338	-1.05858	0.25	-1.0524	0.261905
ND5	NADH dehydrogenase subunit 5	Mitochondrial respiratory chain	-1.27003	0.0268261	-1.41173	0.00969619	-1.31034	0.101099	-1.11157	0.428571	-1.03174	0.785714	1.07738	0.714286
ND6	NADH dehydrogenase subunit 6	Mitochondrial respiratory chain	-1.13	0.19457	-1.02924	0.437083	-1.26148	0.0307692	1.09789	0.428571	-1.11635	0.571429	-1.22564	0.0952381
NDUFA10	NADH dehydrogenase (ubiquinone) 1 alpha subcomplex, 10, 42kDa	Mitochondrial respiratory chain	-1.00212	1	-1.28165	0.0414781	-1.07581	0.232967	-1.27894	0.0519481	-1.07353	0.785714	1.19134	0.261905
NDUFA11	NADH dehydrogenase (ubiquinone) 1 alpha subcomplex, 11, 14.7kDa	Mitochondrial respiratory chain	-1.01084	1	-1.09991	0.212885	-1.00204	0.945055	-1.08811	0.536797	1.00878	1	1.09767	0.547619
NDUFA12	NADH dehydrogenase (ubiquinone) 1 alpha subcomplex, 12	Mitochondrial respiratory chain	1.02099	0.721396	-1.05801	0.12465	-1.02223	0.734066	-1.08021	0.125541	-1.04369	0.571429	1.03499	0.547619
NDUFA13	NADH dehydrogenase (ubiquinone) 1 alpha subcomplex, 13	Mitochondrial respiratory chain	-1.01068	0.798966	-1.08475	0.12465	-1.04285	0.364835	-1.07329	0.246753	-1.03183	0.571429	1.04018	0.714286
NDUFA2	NADH dehydrogenase (ubiquinone) 1 alpha subcomplex, 2, 8kDa	Mitochondrial respiratory chain	1.00402	1	-1.03485	0.493644	1.00091	0.945055	-1.03902	0.329004	-1.00311	0.785714	1.03579	0.714286
NDUFA3	NADH dehydrogenase [ubiquinone] 1 alpha subcomplex subunit 3-like /// NADH dehydrogenase (ubiquinone) 1 alpha subcomplex, 3, 9kDa	Mitochondrial respiratory chain	-1.11439	0.00387847	-1.24111	0.00129282	1.05438	0.83956	-1.11372	0.0822511	1.17498	0.0357143	1.3086	0.047619
NDUFA4L2	NADH dehydrogenase (ubiquinone) 1 alpha subcomplex, 4-like 2	Mitochondrial respiratory chain	1.02439	0.721396	-1.00063	0.820082	1.00755	0.536264	-1.02504	0.930736	-1.01672	1	1.00819	0.714286
NDUFA5	NADH dehydrogenase (ubiquinone) 1 alpha subcomplex, 5, 13kDa	Mitochondrial respiratory chain	-1.09334	0.19457	-1.15624	0.0667959	1.02413	0.83956	-1.05753	0.536797	1.11972	0.392857	1.18413	0.166667
NDUFA6	NADH dehydrogenase (ubiquinone) 1 alpha subcomplex, 6, 14kDa	Mitochondrial respiratory chain	-1.01494	0.798966	-1.16669	0.0414781	1.02793	0.734066	-1.14952	0.0519481	1.04328	0.785714	1.19927	0.261905
NDUFA7	NADH dehydrogenase (ubiquinone) 1 alpha subcomplex, 7, 14.5kDa	Mitochondrial respiratory chain	1.03665	0.798966	1.07638	0.249623	1.06947	0.632967	1.03832	0.329004	1.03166	0.392857	-1.00646	0.714286
NDUFA8	NADH dehydrogenase (ubiquinone) 1 alpha subcomplex, 8, 19kDa	Mitochondrial respiratory chain	-1.04952	0.646089	-1.2151	0.00129282	-1.0826	0.101099	-1.15777	0.125541	-1.03152	0.785714	1.1224	0.166667
NDUFA9	NADH dehydrogenase (ubiquinone) 1 alpha subcomplex, 9, 39kDa	Mitochondrial respiratory chain	1.03597	0.798966	-1.04737	0.179703	1.04825	0.734066	-1.08504	0.246753	1.01185	1	1.0979	0.166667
NDUFAB1	NADH dehydrogenase (ubiquinone) 1, alpha/beta subcomplex, 1, 8kDa	Mitochondrial respiratory chain	-1.02655	0.646089	-1.14301	0.000754148	1.02603	0.734066	-1.11345	0.125541	1.05327	0.785714	1.17276	0.166667
NDUFB10	NADH dehydrogenase (ubiquinone) 1 beta subcomplex, 10, 22kDa	Mitochondrial respiratory chain	-1.04457	0.234324	-1.21245	0.00204697	1.00265	0.632967	-1.16071	0.017316	1.04734	0.392857	1.21566	0.0952381
NDUFB11	NADH dehydrogenase (ubiquinone) 1 beta subcomplex, 11, 17.3kDa	Mitochondrial respiratory chain	1.0914	0.103749	1.03078	0.616462	-1.00602	0.83956	-1.05881	0.536797	-1.09797	0.25	-1.03699	0.547619
NDUFB4	NADH dehydrogenase (ubiquinone) 1 beta subcomplex, 4, 15kDa	Mitochondrial respiratory chain	-1.07396	0.129606	-1.05242	0.335488	-1.06385	0.364835	1.02047	1	1.00951	1	-1.01086	0.904762
NDUFB7	NADH dehydrogenase (ubiquinone) 1 beta subcomplex, 7, 18kDa	Mitochondrial respiratory chain	-1.06371	0.234324	-1.00244	0.820082	1.01786	1	1.06113	0.428571	1.08271	0.392857	1.02034	0.904762
NDUFB8	NADH dehydrogenase (ubiquinone) 1 beta subcomplex, 8, 19kDa	Mitochondrial respiratory chain	-1.02259	0.442146	-1.02923	0.384508	1.01238	0.734066	-1.00649	0.792208	1.03525	0.785714	1.04197	0.547619
NDUFB9	NADH dehydrogenase (ubiquinone) 1 beta subcomplex, 9, 22kDa	Mitochondrial respiratory chain	-1.1406	0.0135747	-1.1063	0.12465	-1.10874	0.0483516	1.031	0.662338	1.02873	0.785714	-1.00221	0.714286
NDUFC1	NADH dehydrogenase (ubiquinone) 1, subcomplex unknown, 1, 6kDa	Mitochondrial respiratory chain	-1.07627	0.382676	-1.03823	0.437083	-1.03073	0.945055	1.03664	0.662338	1.04418	0.785714	1.00728	0.904762
NDUFC2	NADH dehydrogenase (ubiquinone) 1, subcomplex unknown, 2, 14.5kDa	Mitochondrial respiratory chain	-1.00084	0.959276	-1.11215	0.102456	-1.16877	0.18022	-1.11122	0.246753	-1.16779	0.392857	-1.05091	0.904762
NDUFS1	NADH dehydrogenase (ubiquinone) Fe-S protein 1, 75kDa (NADH-coenzyme Q reductase)	Mitochondrial respiratory chain	1.03	0.646089	-1.09098	0.384508	-1.01621	0.945055	-1.1237	0.329004	-1.04669	1	1.07358	0.547619
NDUFS2	NADH dehydrogenase (ubiquinone) Fe-S protein 2, 49kDa (NADH-coenzyme Q reductase)	Mitochondrial respiratory chain	1.06036	0.234324	-1.0443	0.384508	-1.00676	1	-1.10734	0.0822511	-1.06752	0.785714	1.0373	0.904762
NDUFS3	NADH dehydrogenase (ubiquinone) Fe-S protein 3, 30kDa (NADH-coenzyme Q reductase)	Mitochondrial respiratory chain	-1.26642	0.0268261	-1.26586	0.00969619	-1.21379	0.0703297	1.00044	0.930736	1.04335	1	1.04289	0.547619
NDUFS4	NADH dehydrogenase (ubiquinone) Fe-S protein 4, 18kDa (NADH-coenzyme Q reductase)	Mitochondrial respiratory chain	1.01236	0.798966	-1.10795	0.102456	-1.00403	0.83956	-1.12164	0.177489	-1.01644	1	1.1035	0.261905
NDUFS5	NADH dehydrogenase (ubiquinone) Fe-S protein 5, 15kDa (NADH-coenzyme Q reductase)	Mitochondrial respiratory chain	-1.04715	0.19457	-1.05521	0.212885	1.01626	0.734066	-1.0077	0.536797	1.06417	0.142857	1.07237	0.261905
NDUFS6	NADH dehydrogenase (ubiquinone) Fe-S protein 6, 13kDa (NADH-coenzyme Q reductase)	Mitochondrial respiratory chain	-1.12146	0.0484809	-1.08036	0.12465	-1.05602	0.632967	1.03804	0.792208	1.06196	0.571429	1.02304	0.904762
NDUFS7	NADH dehydrogenase (ubiquinone) Fe-S protein 7, 20kDa (NADH-coenzyme Q reductase)	Mitochondrial respiratory chain	-1.0595	0.19457	-1.1363	0.150506	-1.15086	0.101099	-1.07248	0.536797	-1.08622	0.25	-1.01281	0.904762
NDUFV1	NADH dehydrogenase (ubiquinone) flavoprotein 1, 51kDa	Mitochondrial respiratory chain	-1.0221	0.328378	-1.12635	0.0528981	-1.14838	0.136264	-1.10199	0.329004	-1.12355	0.785714	-1.01956	1
NDUFV2	NADH dehydrogenase (ubiquinone) flavoprotein 2, 24kDa	Mitochondrial respiratory chain	1.07687	0.505818	1.02755	0.891618	1.05888	0.448352	-1.048	0.930736	-1.01699	0.785714	1.03049	1
SDHC	succinate dehydrogenase complex, subunit C, integral membrane protein, 15kDa	Mitochondrial respiratory chain	1.04566	0.878798	-1.0219	0.437083	1.10436	0.945055	-1.06856	0.428571	1.05614	1	1.12854	0.547619
SDHD	succinate dehydrogenase complex, subunit D, integral membrane protein	Mitochondrial respiratory chain	1.03504	0.798966	-1.25442	0.0528981	-1.02631	0.83956	-1.29838	0.125541	-1.06228	0.571429	1.22225	0.0952381
UQCRB	cytochrome b-c1 complex subunit 7-like	Mitochondrial respiratory chain	1.00843	0.878798	-1.00307	1	1.01302	0.83956	-1.01153	1	1.00455	1	1.01613	1
UQCRC2	Similar to Ubiquinol-cytochrome-c reductase complex core protein 2, mitochondrial precursor (Complex III subunit II)	Mitochondrial respiratory chain	-1.01433	0.878798	-1.00944	0.750269	-1.01545	0.632967	1.00484	1	-1.0011	1	-1.00595	0.714286
CYBA	cytochrome b-245, alpha polypeptide	NADPH oxidase enzyme system	1.35689	0.0268261	1.78134	0.00474036	1.50388	0.0483516	1.31281	0.177489	1.10833	0.785714	-1.1845	0.547619
CYBB	cytochrome b-245, beta polypeptide (chronic granulomatous disease)	NADPH oxidase enzyme system	4.55825	0.000323206	5.70991	0.000107735	3.17776	0.448352	1.25265	0.428571	-1.43442	1	-1.79683	0.547619
DUOX1	dual oxidase 1	NADPH oxidase enzyme system	-1.10514	0.382676	-1.10446	0.290778	-1.10446	0.448352	1.00062	1	1.00062	1	1	1
NCF1	neutrophil cytosolic factor 1	NADPH oxidase enzyme system	-1.00001	0.798966	-1.00001	0.820082	-1.00001	0.83956	1	1	1	1	1	1
NCF2	neutrophil cytosolic factor 2	NADPH oxidase enzyme system	1.58242	0.0365223	1.05382	0.891618	1.07555	0.83956	-1.50161	0.177489	-1.47127	0.392857	1.02062	0.904762
NCF4	neutrophil cytosolic factor 4, 40kDa	NADPH oxidase enzyme system	1.43088	0.00614092	1.95597	0.000430942	2.29078	0.0703297	1.36697	0.177489	1.60095	1	1.17117	0.714286
NOX1	NADPH oxidase 1	NADPH oxidase enzyme system	-1.01498	0.442146	-1.01399	0.750269	-1.01498	0.536264	1.00097	0.662338	1	1	-1.00097	0.714286
NOX3	NADPH oxidase 3	NADPH oxidase enzyme system	1.12322	0.234324	1.00088	0.616462	1	1	-1.12223	0.428571	-1.12322	0.392857	-1.00088	0.714286
NOX4	NADPH oxidase 4	NADPH oxidase enzyme system	1.00017	0.721396	1.00457	0.750269	-1.00003	0.83956	1.00439	1	-1.0002	0.785714	-1.00459	0.714286
NOX5	NADPH oxidase, EF-hand calcium binding domain 5	NADPH oxidase enzyme system	1	1	1	1	1	1	1	1	1	1	1	1
NOXA1	NADPH oxidase activator 1	NADPH oxidase enzyme system	-1.31951	0.159987	-1.17687	0.384508	-1.03754	0.83956	1.1212	0.662338	1.27177	0.571429	1.13429	0.904762
NOXO1	NADPH oxidase organizer 1	NADPH oxidase enzyme system	1.0072	0.382676	-1.00101	0.616462	-1.00101	0.734066	-1.00822	0.662338	-1.00822	0.785714	1	1
RAC2	ras-related C3 botulinum toxin substrate 2 (rho family, small GTP binding protein Rac2)	NADPH oxidase enzyme system	4.78214	0.000323206	5.23747	0.000215471	11.4396	0.0043956	1.09521	0.930736	2.39216	0.142857	2.18419	0.261905
DLAT	dihydrolipoamide S-acetyltransferase	Pyruvate dehydrogenase complex	-1.14943	0.234324	-1.17579	0.083064	1.08613	0.83956	-1.02293	0.536797	1.24842	0.392857	1.27705	0.166667
DLD	dihydrolipoamide dehydrogenase	Pyruvate dehydrogenase complex	1.08185	0.798966	-1.12301	0.12465	-1.10458	0.232967	-1.21492	0.125541	-1.19499	0.142857	1.01668	0.904762
PDHA1	pyruvate dehydrogenase (lipoamide) alpha 1	Pyruvate dehydrogenase complex	-1.10277	0.159987	-1.23389	0.00969619	-1.14897	0.101099	-1.1189	0.177489	-1.04189	0.785714	1.07391	0.380952
PDHB	pyruvate dehydrogenase (lipoamide) beta	Pyruvate dehydrogenase complex	1.04705	0.646089	-1.13458	0.0414781	-1.09589	0.364835	-1.18795	0.0519481	-1.14745	0.392857	1.0353	0.904762
PDHX	pyruvate dehydrogenase complex, component X	Pyruvate dehydrogenase complex	1.04976	0.382676	-1.03291	0.212885	-1.07193	0.136264	-1.08431	0.246753	-1.12527	0.25	-1.03778	1
CAT	catalase	ROS detoxification system	-1.29362	0.0636716	-1.77446	0.0134669	-1.0955	0.448352	-1.3717	0.0822511	1.18086	0.25	1.61978	0.166667
GPX1	glutathione peroxidase 1	ROS detoxification system	1.27652	0.00614092	1.21128	0.00689507	1.17938	0.232967	-1.05386	0.428571	-1.08236	0.785714	-1.02704	0.547619
GPX2	glutathione peroxidase 2 (gastrointestinal)	ROS detoxification system	1.04655	0.574337	-1.35509	0.335488	1.19021	0.536264	-1.41818	0.329004	1.13727	0.785714	1.61285	0.166667
GPX5	glutathione peroxidase 5 (epididymal androgen-related protein)	ROS detoxification system	-1.00168	0.798966	-1.00107	0.493644	-1.00076	0.632967	1.00061	0.428571	1.00092	0.571429	1.00031	1
GPX7	glutathione peroxidase 7	ROS detoxification system	-1.01707	0.646089	1.07561	0.616462	-1.03029	0.632967	1.09397	0.177489	-1.013	1	-1.10819	0.047619
GSR	glutathione reductase	ROS detoxification system	1.49405	0.0135747	1.6931	0.000754148	1.57247	0.0703297	1.13323	0.329004	1.05249	0.785714	-1.07671	0.714286
PRDX3	peroxiredoxin 3	ROS detoxification system	1.03758	0.798966	-1.07689	0.249623	-1.00632	0.734066	-1.11736	0.246753	-1.04414	1	1.07013	0.380952
SOD1	superoxide dismutase 1, soluble	ROS detoxification system	1.04448	0.798966	1.15717	0.290778	1.39277	0.0483516	1.10789	0.536797	1.33345	0.25	1.2036	0.380952
SOD2	superoxide dismutase 2, mitochondrial	ROS detoxification system	1.65811	0.0268261	1.74784	0.00204697	1.40742	0.136264	1.05412	0.792208	-1.17812	0.785714	-1.24188	0.380952
SOD3	superoxide dismutase 3, extracellular	ROS detoxification system	1	1	1	1	1	1	1	1	1	1	1	1
TXN2	thioredoxin 2	ROS detoxification system	1.07478	0.103749	-1.00909	0.963585	-1.13561	0.734066	-1.08455	0.177489	-1.22053	0.142857	-1.12538	0.904762
TXNRD2	thioredoxin reductase 2	ROS detoxification system	-1.16649	0.0268261	-1.06265	0.750269	-1.15863	0.0703297	1.09771	0.930736	1.00678	1	-1.09032	1
MPO	myeloperoxidase	ROS toxification system	-1.16647	0.442146	1.15006	0.820082	1.09224	0.83956	1.3415	0.536797	1.27407	0.571429	-1.05293	1
NOS1	nitric oxide synthase 1 (neuronal)	ROS toxification system	1.00119	0.798966	1.01425	0.750269	-1.00136	0.83956	1.01305	1	-1.00255	0.785714	-1.01564	0.714286
NOS2	nitric oxide synthase 2, inducible	ROS toxification system	-1.03887	0.129606	1.05112	0.963585	1.05033	0.294505	1.09199	0.246753	1.09115	0.0714286	-1.00076	0.547619
NOS3	nitric oxide synthase 3 (endothelial cell)	ROS toxification system	-1.15699	0.798966	-1.15192	0.616462	-1.249	0.232967	1.0044	1	-1.07952	0.25	-1.08427	0.547619

## Sheet: TMEV
			14 dpi		42 dpi		98 dpi		196 dpi
Gene Symbol	Gene Title	Group	Fold change	p-value	Fold change	p-value	Fold change	p-value	Fold change	p-value
Cat	catalase	ROS detoxification system	-1.08673	0.18	-1.02284	0.818	-1.05157	0.329	-1.09674	0.004
Cyba	cytochrome b-245, alpha polypeptide	NADPH oxidase enzyme system	1.53733	0.009	4.51447	0.002	6.25176	0.004	5.58761	0.002
Cybb	cytochrome b-245, beta polypeptide	NADPH oxidase enzyme system	2.54685	0.002	6.93821	0.002	12.1413	0.004	9.41386	0.002
Cyc1	cytochrome c-1	Mitochondrial respiratory chain complex I & III	-1.08007	0.18	-1.17592	0.009	-1.11333	0.017	-1.13523	0.002
Duox1	dual oxidase 1	NADPH oxidase enzyme system	-1.02951	0.937	-1.02813	0.937	1.00494	1	-1.18783	0.093
Gpx1	glutathione peroxidase 1	ROS detoxification system	-1.04112	0.589	1.1685	0.002	1.22791	0.017	1.18447	0.004
Gpx2	glutathione peroxidase 2	ROS detoxification system	-1.06326	0.485	-1.02233	0.818	1.13156	0.177	1.126	0.065
Gpx3	glutathione peroxidase 3	ROS detoxification system	-1.00081	0.937	-1.02035	0.937	1.05464	0.429	1.41829	0.026
Gpx4	glutathione peroxidase 4	ROS detoxification system	-1.12373	0.041	-1.14212	0.009	-1.11251	0.052	-1.06808	0.041
Gpx5	glutathione peroxidase 5	ROS detoxification system	1.05499	0.699	-1.04738	0.485	-1.00319	1	-1.09647	0.24
Gpx6	glutathione peroxidase 6	ROS detoxification system	-1.01413	0.937	-1.01489	0.937	-1.10228	0.662	1.06424	0.485
Gpx7	glutathione peroxidase 7	ROS detoxification system	-1.07329	0.485	1.00178	1	1.07584	0.247	1.10875	0.485
Gpx8	glutathione peroxidase 8 (putative)	ROS detoxification system	-1.07419	0.699	1.03817	0.589	-1.06391	0.247	1.20259	0.093
Gsr	glutathione reductase	ROS detoxification system	-1.09284	0.24	-1.00535	0.937	1.02883	0.792	1.14	0.002
Mpo	myeloperoxidase	ROS toxification system	1.12984	0.18	-1.0653	0.485	-1.11132	0.177	1.00972	0.818
Ncf1	neutrophil cytosolic factor 1	NADPH oxidase enzyme system	1.61971	0.002	2.35928	0.002	3.38853	0.004	2.98229	0.002
Ncf2	neutrophil cytosolic factor 2	NADPH oxidase enzyme system	1.10105	0.132	1.85398	0.002	2.35693	0.004	2.46544	0.002
Ncf4	neutrophil cytosolic factor 4	NADPH oxidase enzyme system	1.48769	0.026	4.25628	0.002	5.39964	0.004	4.06614	0.002
ND5	NADH dehydrogenase subunit 5	Mitochondrial respiratory chain complex I & III	1.02633	0.818	-1.11631	0.002	-1.02279	0.662	-1.12762	0.026
Ndufa1	NADH dehydrogenase (ubiquinone) 1 alpha subcomplex, 1	Mitochondrial respiratory chain complex I & III	-1.02642	0.24	-1.06559	0.004	-1.04517	0.03	-1.035	0.009
Ndufa10	NADH dehydrogenase (ubiquinone) 1 alpha subcomplex 10	Mitochondrial respiratory chain complex I & III	-1.06331	0.132	-1.09048	0.015	-1.11217	0.052	-1.07431	0.026
Ndufa11	NADH dehydrogenase (ubiquinone) 1 alpha subcomplex 11	Mitochondrial respiratory chain complex I & III	-1.05105	0.485	-1.07534	0.026	-1.11552	0.03	-1.08523	0.015
Ndufa12	NADH dehydrogenase (ubiquinone) 1 alpha subcomplex, 12	Mitochondrial respiratory chain complex I & III	-1.04662	0.394	-1.06582	0.009	-1.035	0.082	-1.12104	0.002
Ndufa13	NADH dehydrogenase (ubiquinone) 1 alpha subcomplex, 13	Mitochondrial respiratory chain complex I & III	-1.02446	0.394	-1.04377	0.065	-1.07999	0.004	-1.07006	0.002
Ndufa2	NADH dehydrogenase (ubiquinone) 1 alpha subcomplex, 2	Mitochondrial respiratory chain complex I & III	-1.05978	0.394	-1.03878	0.485	-1.04008	0.329	-1.08341	0.009
Ndufa3	NADH dehydrogenase (ubiquinone) 1 alpha subcomplex, 3	Mitochondrial respiratory chain complex I & III	-1.0388	0.485	-1.0497	0.026	-1.0593	0.03	-1.06411	0.041
Ndufa4	NADH dehydrogenase (ubiquinone) 1 alpha subcomplex, 4	Mitochondrial respiratory chain complex I & III	-1.07626	0.093	-1.04435	0.485	-1.12366	0.017	-1.14427	0.004
Ndufa4l2	NADH dehydrogenase (ubiquinone) 1 alpha subcomplex, 4-like 2	Mitochondrial respiratory chain complex I & III	1.04452	0.485	-1.05168	0.589	-1.20783	0.03	-1.02446	0.485
Ndufa5	NADH dehydrogenase (ubiquinone) 1 alpha subcomplex, 5	Mitochondrial respiratory chain complex I & III	-1.06178	0.041	-1.06871	0.132	-1.02057	0.662	-1.11734	0.004
Ndufa6	NADH dehydrogenase (ubiquinone) 1 alpha subcomplex, 6 (B14)	Mitochondrial respiratory chain complex I & III	-1.05492	0.31	-1.10615	0.015	-1.09524	0.052	-1.07143	0.015
Ndufa7	NADH dehydrogenase (ubiquinone) 1 alpha subcomplex, 7 (B14.5a)	Mitochondrial respiratory chain complex I & III	-1.08723	0.132	-1.08871	0.026	-1.02857	0.247	-1.0632	0.132
Ndufa8	NADH dehydrogenase (ubiquinone) 1 alpha subcomplex, 8	Mitochondrial respiratory chain complex I & III	-1.0147	0.937	-1.05204	0.041	-1.10761	0.017	-1.11911	0.002
Ndufa9	NADH dehydrogenase (ubiquinone) 1 alpha subcomplex, 9	Mitochondrial respiratory chain complex I & III	-1.05911	0.24	-1.0455	0.132	-1.05521	0.017	-1.07602	0.065
Ndufab1	NADH dehydrogenase (ubiquinone) 1, alpha/beta subcomplex, 1	Mitochondrial respiratory chain complex I & III	-1.08304	0.004	-1.0736	0.002	-1.10733	0.126	-1.12518	0.002
Ndufb10	NADH dehydrogenase (ubiquinone) 1 beta subcomplex, 10	Mitochondrial respiratory chain complex I & III	-1.10653	0.026	-1.14548	0.002	-1.13007	0.017	-1.15074	0.002
Ndufb11	NADH dehydrogenase (ubiquinone) 1 beta subcomplex, 11	Mitochondrial respiratory chain complex I & III	1.00058	0.589	-1.00898	0.699	-1.08744	0.009	-1.07321	0.004
Ndufb2	NADH dehydrogenase (ubiquinone) 1 beta subcomplex, 2	Mitochondrial respiratory chain complex I & III	-1.10131	0.18	-1.0807	0.31	-1.1224	0.017	-1.1753	0.002
Ndufb3	NADH dehydrogenase (ubiquinone) 1 beta subcomplex 3	Mitochondrial respiratory chain complex I & III	-1.04063	0.24	-1.0668	0.004	-1.10196	0.009	-1.08688	0.015
Ndufb4	NADH dehydrogenase (ubiquinone) 1 beta subcomplex 4	Mitochondrial respiratory chain complex I & III	-1.07021	0.18	-1.12966	0.026	-1.12491	0.009	-1.08405	0.015
Ndufb5	NADH dehydrogenase (ubiquinone) 1 beta subcomplex, 5	Mitochondrial respiratory chain complex I & III	-1.07124	0.132	-1.10989	0.009	-1.11713	0.017	-1.08248	0.009
Ndufb6	NADH dehydrogenase (ubiquinone) 1 beta subcomplex, 6	Mitochondrial respiratory chain complex I & III	-1.07077	0.132	-1.0928	0.004	-1.11661	0.082	-1.08772	0.004
Ndufb7	NADH dehydrogenase (ubiquinone) 1 beta subcomplex, 7	Mitochondrial respiratory chain complex I & III	-1.05107	0.065	-1.03956	0.31	-1.06086	0.052	-1.05671	0.093
Ndufb8	NADH dehydrogenase (ubiquinone) 1 beta subcomplex 8	Mitochondrial respiratory chain complex I & III	-1.08616	0.041	-1.1024	0.015	-1.11162	0.017	-1.13503	0.002
Ndufb9	NADH dehydrogenase (ubiquinone) 1 beta subcomplex, 9	Mitochondrial respiratory chain complex I & III	-1.05253	0.093	-1.09207	0.002	-1.12049	0.009	-1.16169	0.002
Ndufc1	NADH dehydrogenase (ubiquinone) 1, subcomplex unknown, 1	Mitochondrial respiratory chain complex I & III	-1.0725	0.24	-1.00228	0.937	-1.10887	0.177	-1.10909	0.093
Ndufc2	NADH dehydrogenase (ubiquinone) 1, subcomplex unknown, 2	Mitochondrial respiratory chain complex I & III	-1.07671	0.065	-1.04968	0.132	-1.04163	0.329	-1.0771	0.002
Ndufs1	NADH dehydrogenase (ubiquinone) Fe-S protein 1	Mitochondrial respiratory chain complex I & III	-1.03372	0.485	-1.10875	0.002	-1.12649	0.004	-1.06786	0.015
Ndufs2	NADH dehydrogenase (ubiquinone) Fe-S protein 2	Mitochondrial respiratory chain complex I & III	-1.04976	0.132	-1.16072	0.002	-1.12409	0.009	-1.09783	0.004
Ndufs3	NADH dehydrogenase (ubiquinone) Fe-S protein 3	Mitochondrial respiratory chain complex I & III	-1.03759	0.589	-1.07147	0.065	-1.06988	0.082	-1.03542	0.132
Ndufs4	NADH dehydrogenase (ubiquinone) Fe-S protein 4	Mitochondrial respiratory chain complex I & III	-1.06607	0.24	-1.06899	0.065	-1.04655	0.247	-1.01913	0.394
Ndufs5	NADH dehydrogenase (ubiquinone) Fe-S protein 5	Mitochondrial respiratory chain complex I & III	-1.11108	0.015	-1.11803	0.026	-1.08463	0.082	-1.11919	0.002
Ndufs6	NADH dehydrogenase (ubiquinone) Fe-S protein 6	Mitochondrial respiratory chain complex I & III	-1.08263	0.132	-1.03568	0.589	-1.09754	0.03	-1.08134	0.015
Ndufs7	NADH dehydrogenase (ubiquinone) Fe-S protein 7	Mitochondrial respiratory chain complex I & III	-1.05017	0.394	-1.08767	0.002	-1.13823	0.03	-1.0505	0.24
Ndufs8	NADH dehydrogenase (ubiquinone) Fe-S protein 8	Mitochondrial respiratory chain complex I & III	-1.04117	0.394	-1.03347	0.485	-1.10851	0.009	-1.09087	0.009
Ndufv1	NADH dehydrogenase (ubiquinone) flavoprotein 1	Mitochondrial respiratory chain complex I & III	-1.09783	0.132	-1.11904	0.002	-1.11444	0.03	-1.09599	0.041
Ndufv2	NADH dehydrogenase (ubiquinone) flavoprotein 2	Mitochondrial respiratory chain complex I & III	-1.09821	0.132	-1.10595	0.002	-1.11547	0.009	-1.08023	0.009
Ndufv3	NADH dehydrogenase (ubiquinone) flavoprotein 3	Mitochondrial respiratory chain complex I & III	-1.02605	0.699	1.01342	0.818	-1.01799	0.792	-1.03003	0.394
Nos1	nitric oxide synthase 1, neuronal	ROS toxification system	1.04996	0.937	1.03685	0.485	-1.11863	0.017	-1.14077	0.002
Nos2	nitric oxide synthase 2, inducible	ROS toxification system	-1.24037	0.132	1.00488	0.699	-1.08937	0.537	1.15495	0.132
Nos3	nitric oxide synthase 3, endothelial cell	ROS toxification system	-1.02181	0.589	-1.02703	0.937	-1.06523	0.429	-1.02227	0.699
Nox4	NADPH oxidase 4	NADPH oxidase enzyme system	-1.04455	0.394	1.08561	0.132	-1.04798	0.662	1.03364	0.699
Noxo1	NADPH oxidase organizer 1	NADPH oxidase enzyme system	1.00979	0.699	1.00235	0.937	-1.0452	0.429	1.07956	0.485
Prdx3	peroxiredoxin 3	ROS detoxification system	-1.14011	0.132	-1.10859	0.18	-1.13996	0.017	-1.11096	0.009
Rac1	RAS-related C3 botulinum substrate 1	NADPH oxidase enzyme system	1.02062	0.589	-1.03196	0.18	-1.03714	0.126	-1.02127	0.485
Rac2	RAS-related C3 botulinum substrate 2	NADPH oxidase enzyme system	1.82852	0.002	3.37244	0.002	4.43135	0.004	3.52228	0.002
Smox	spermine oxidase	Catabolic enzymes with oxidase activity	-1.0608	0.699	-1.1783	0.015	-1.1431	0.126	-1.08235	0.31
Sod1	superoxide dismutase 1, soluble	ROS detoxification system	-1.04305	0.31	-1.06262	0.009	-1.07302	0.03	1.00291	0.937
Sod2	superoxide dismutase 2, mitochondrial	ROS detoxification system	-1.02769	0.394	1.02149	0.31	-1.03645	0.537	-1.05945	0.065
Sod3	superoxide dismutase 3, extracellular	ROS detoxification system	1.12755	0.31	1.09328	0.18	1.13065	0.126	1.1899	0.004
Uqcrb	ubiquinol-cytochrome c reductase binding protein	Mitochondrial respiratory chain complex I & III	-1.03085	0.589	-1.01741	0.589	-1.01818	0.662	-1.03401	0.093
Uqcrc1	ubiquinol-cytochrome c reductase core protein 1	Mitochondrial respiratory chain complex I & III	-1.06336	0.24	-1.06833	0.026	-1.08777	0.03	-1.08249	0.009
Uqcrc2	ubiquinol cytochrome c reductase core protein 2	Mitochondrial respiratory chain complex I & III	-1.04262	0.394	-1.12348	0.015	-1.10304	0.009	-1.09321	0.009
Uqcrfs1	ubiquinol-cytochrome c reductase, Rieske iron-sulfur polypeptide 1	Mitochondrial respiratory chain complex I & III	-1.07232	0.009	-1.09445	0.002	-1.10532	0.052	-1.08773	0.002
Uqcrq	ubiquinol-cytochrome c reductase, complex III subunit VII	Mitochondrial respiratory chain complex I & III	-1.11025	0.132	-1.12059	0.015	-1.09255	0.126	-1.07674	0.041
Xdh	xanthine dehydrogenase	Catabolic enzymes with oxidase activity	1.71568	0.015	2.53267	0.002	3.39282	0.004	2.87879	0.002
Dlat	dihydrolipoamide S-acetyltransferase (E2 component of pyruvate dehydrogenase complex)	Pyruvate dehydrogenase complex	-1.1049	0.18	-1.14534	0.132	-1.10371	0.004	-1.08087	0.093
Dld	dihydrolipoamide dehydrogenase	Pyruvate dehydrogenase complex	-1.09894	0.18	-1.14731	0.065	-1.09245	0.247	-1.10817	0.065
Pdha1	pyruvate dehydrogenase E1 alpha 1	Pyruvate dehydrogenase complex	-1.07101	0.065	-1.13371	0.004	-1.16579	0.247	-1.09512	0.699
Pdhx	pyruvate dehydrogenase complex, component X	Pyruvate dehydrogenase complex	-1.04733	0.589	-1.1078	0.009	-1.18369	0.004	-1.04485	0.394
Cox4i1	cytochrome c oxidase subunit IV isoform 1	Mitochondrial respiratory chain	-1.05782	0.015	-1.07085	0.002	-1.12711	0.004	-1.08635	0.004
Cox4i2	cytochrome c oxidase subunit IV isoform 2	Mitochondrial respiratory chain	1.04867	0.937	-1.07315	0.31	1.00062	1	1.04406	0.485
Cox5a	cytochrome c oxidase, subunit Va	Mitochondrial respiratory chain	-1.08322	0.041	-1.04626	0.31	-1.00999	0.931	-1.13036	0.015
Cox5b	cytochrome c oxidase, subunit Vb	Mitochondrial respiratory chain	-1.04122	0.093	-1.04438	0.026	-1.10444	0.004	-1.09614	0.002
Cox6a2	cytochrome c oxidase, subunit VI a, polypeptide 2	Mitochondrial respiratory chain	1.05803	0.394	1.18778	0.24	1.35909	0.082	1.28291	0.065
Cox7a1	cytochrome c oxidase, subunit VIIa 1	Mitochondrial respiratory chain	-1.16316	0.132	1.07541	0.818	1.47806	0.03	1.19279	0.065
Cox7b2	cytochrome c oxidase subunit VIIb2	Mitochondrial respiratory chain	-1.25735	0.009	-1.04593	0.937	-1.20551	0.329	-1.16136	0.093
Cox8a	cytochrome c oxidase, subunit VIIIa	Mitochondrial respiratory chain	-1.05075	0.394	-1.08527	0.002	-1.11024	0.017	-1.1045	0.004
Sdhc	succinate dehydrogenase complex, subunit C, integral membrane protein	Mitochondrial respiratory chain	-1.03517	0.589	-1.06912	0.093	-1.03231	0.429	-1.07634	0.065
Sdhd	succinate dehydrogenase complex, subunit D, integral membrane protein	Mitochondrial respiratory chain	-1.09724	0.31	-1.05591	0.24	-1.07973	0.329	-1.11597	0.026
Txn2	thioredoxin 2	ROS detoxification system	-1.0862	0.31	-1.10408	0.026	-1.07473	0.177	-1.08951	0.015
Txnrd2	thioredoxin reductase 2	ROS detoxification system	-1.02141	0.937	-1.01562	0.589	-1.03343	0.792	-1.06981	0.18
Prdx3	peroxiredoxin 3	ROS detoxification system	-1.14011	0.132	-1.10859	0.18	-1.13996	0.017	-1.11096	0.009
Ogdh	oxoglutarate dehydrogenase (lipoamide)	Catabolic enzymes with oxidase activity	-1.01842	0.485	-1.06398	0.093	-1.15354	0.052	-1.17302	0.015
